# Supplementary material for: Sediment Bacterial Communities Reflect the History of a Sea Basin
Source: PLoS One. 2013 Jan 23;8(1):e54326. doi: 10.1371/journal.pone.0054326 (PMC3553170; doi:10.1371/journal.pone.0054326)
Supplement: Table S1 — Relative abundance of terminal restriction fragments produced by HaeIII. (XLS) [file pone.0054326.s008.xls]

## Sheet: Sheet1
Table S1. Relative abundance of terminal restriction fragments produced by HaeIII.
			Lenght (bp) and relative abundances of terminal restriction fragments (T-RFs)
Runs	Average depth (cm)	Depth (cm)	50.5032	51.8775	53.8473	55.9467	57.4528	59.1157	60.7738	62.3294	63.4724	64.6183	66.5774	67.9899	69.0565	70.536	71.8632	73.3743	74.5627	75.721	77.1866	78.9634	80.24	81.3916	82.7192	83.8128	84.9415	86.6491	87.8945	89.273	90.442	91.6166	92.9326	94.5858	96.6416	98.5274	100.299	101.499	102.507	103.607	104.921	106.55	108.242	109.489	110.604	112.04	115.248	116.565	117.632
1	119	118,5-119,5	0.00513019	0	0	0	0.0114615	0.0108915	0.0503044	0	0.0124997	0	0	0	0	0	0	0	0	0	0	0	0.0209279	0	0	0	0	0	0	0	0	0	0	0.00396979	0.0145355	0	0	0	0	0	0	0	0	0	0	0	0	0	0
2	174.5	174-175	0.0152683	0	0	0	0	0.00564628	0.0158381	0.0119142	0	0.00528367	0.00520597	0	0	0	0	0	0	0	0	0	0.0623163	0	0	0	0	0	0	0	0	0	0	0.00726505	0.0149575	0	0	0	0	0	0	0	0	0	0	0	0	0	0
3	134.5	134-135	0.00413691	0	0	0	0.0083316	0	0.00632092	0	0.0126534	0.00420624	0	0	0	0	0	0	0	0	0	0	0.0123414	0	0	0	0	0	0	0	0	0	0	0	0	0	0	0	0	0	0	0	0	0	0	0	0	0	0
4	329.75	329-330,5	0.00589558	0	0	0	0.00721042	0	0.00431211	0	0	0.0260423	0	0	0	0	0	0	0	0	0	0	0.0136008	0	0	0	0	0	0	0	0	0.00353452	0	0	0	0	0	0	0	0	0	0	0	0	0	0	0	0	0
5	50.5	50-51	0	0.0673306	0	0	0.0192787	0.00388669	0.0214638	0	0.005685	0.0090496	0.0139031	0	0	0	0	0	0.00554965	0	0	0	0.00719327	0	0	0	0	0	0.00645847	0	0	0	0	0	0	0	0	0.00375133	0	0	0	0	0	0	0	0	0	0	0
6	421.5	421-422	0.0322926	0	0.0249361	0.0217932	0.00497341	0.00528424	0.044588	0.00645852	0	0	0	0.00483526	0	0.00618222	0	0.0131933	0.014264	0.00742557	0.00521517	0.0104649	0.0139186	0.0137114	0.00490433	0.00538786	0	0	0	0.00925606	0	0	0.00507702	0	0.0316019	0.00632037	0.00573323	0	0	0.0090143	0.00514609	0	0	0.00942875	0.0116392	0.0350901	0.00638945	0.00545693	0.00410997
7	67.25	67-67,5	0	0.0386015	0	0	0.011439	0.035357	0.152482	0.00726898	0	0.00361889	0.00365009	0	0	0	0.00518916	0.0100767	0.0402342	0	0.00616668	0	0.00544914	0	0	0	0	0.0059171	0.0231068	0	0.0071338	0.00371249	0	0.020767	0.0525675	0	0	0.00917202	0	0	0	0.00492918	0	0.0120318	0	0	0	0	0
8	408.75	408,5-409	0.0306274	0.00690063	0.0216235	0.0175588	0.0131159	0.00552995	0.0530072	0	0.00498641	0	0	0.00482099	0	0.00609713	0	0.0145339	0.0140848	0.00675883	0.00389933	0.01054	0.0140848	0.0129505	0.00510457	0.00583717	0.00385206	0.00560085	0	0.0102091	0	0	0.00649888	0.00392296	0.0315964	0	0.00522273	0.00484462	0.00569538	0.00765686	0.0051991	0	0	0.00846036	0.0104455	0.0359683	0.00552995	0.00415928	0.00463193
9	469.75	469,5-470	0	0	0.0480255	0.0172496	0.0199907	0	0.0182319	0	0.0124643	0	0.0145616	0.0176478	0.00458618	0	0.00647773	0.0373532	0	0	0	0	0	0	0	0	0.00843565	0.0203093	0.0143891	0	0	0	0	0	0	0.00526316	0.0128095	0	0	0	0.0050906	0.00797106	0	0	0	0	0	0	0.00535608
10	40.5	40-41	0.0083216	0	0.00544345	0	0.031816	0.0157672	0.0602534	0	0.00588143	0	0	0	0	0	0	0	0.0146723	0.00528703	0	0	0.0125137	0	0	0	0	0	0	0	0	0	0.00434851	0	0.0231816	0	0	0	0	0.00434851	0	0	0	0.00566244	0	0.00463006	0	0	0
11	67.25	67-67,5	0	0.0427777	0	0	0.0143042	0.0386214	0.16574	0.00823167	0	0.00464212	0.00453417	0	0	0	0.00712512	0.0110925	0.0437223	0	0.00728706	0	0.00793479	0	0	0	0	0.00655835	0.024695	0	0.00882543	0	0	0.0208356	0.054572	0	0	0.00933823	0	0	0	0.00499298	0	0.0126309	0	0	0	0	0
12	88.5	88-89	0.0140265	0	0.0168994	0.00405585	0.0386573	0.00572467	0.0787723	0	0	0.00428822	0	0	0	0	0	0.00783709	0.00790046	0.00821733	0	0	0.0109001	0.0047107	0	0	0	0	0	0.00452059	0	0	0.00682313	0	0.0504869	0	0	0	0	0.00492195	0	0	0	0.00815395	0.00542893	0.0117662	0	0	0
13	134.5	134-135	0	0	0	0	0.00853904	0	0.00718607	0	0.013083	0.00414827	0	0	0	0	0	0	0	0	0	0	0.00957292	0	0	0	0	0	0	0	0	0	0	0	0	0	0	0	0	0	0	0	0	0	0	0	0	0	0
14	215.25	215-215,5	0.0255799	0	0.00888304	0.00970554	0.0118852	0.0119674	0.1418	0.00501727	0	0.00431814	0	0	0	0.00452377	0	0.00929429	0.0104047	0.00592203	0	0	0.0114328	0.0050584	0	0	0	0	0	0.00542852	0	0	0.00435927	0.00468827	0.0589324	0	0	0	0	0	0	0	0	0.00612765	0.00703241	0.00723803	0	0	0.00575753
15	329.75	329-330,5	0	0	0	0	0.00729826	0	0.00479996	0	0	0.0278976	0	0	0	0	0	0	0	0.00350455	0	0	0.00416382	0	0	0	0	0	0	0	0	0.00371274	0	0	0	0	0	0	0	0	0	0	0	0	0	0	0	0	0
16	408.75	408,5-409	0.0303836	0	0.0139648	0.0140816	0.0127962	0.00651494	0.0505419	0.00482047	0	0	0	0.00426539	0	0.00473283	0	0.0109848	0.013585	0.00452832	0	0.00595986	0.0081802	0.00730375	0	0	0	0.00423617	0	0.00835549	0	0	0	0	0.0338017	0	0.00458675	0	0	0.00528791	0.00534634	0	0	0.0113646	0.00806334	0.0200415	0.00406088	0	0.00438225
17	469.75	469,5-470	0	0	0.0413497	0.0154653	0.0156565	0	0.0159403	0	0.0105981	0	0.0131273	0.0151815	0.00400358	0	0.00550261	0.033065	0	0	0	0	0	0	0	0	0.00732241	0.0177539	0.0127387	0	0	0	0	0	0	0.00503377	0.0121279	0	0	0	0.00462663	0.00751365	0	0	0	0	0	0	0.00493507
18	50.5	50-51	0	0.0829125	0	0	0.024304	0.00514765	0.026642	0	0.00721064	0.0112187	0.0180561	0	0	0	0	0	0.00614967	0	0	0.00469576	0.0104918	0	0	0	0	0	0.00844844	0	0	0	0	0	0	0	0	0.00457787	0	0	0	0	0	0	0	0	0	0	0
19	80	79,5-80,50	0.0119405	0	0.00496767	0	0.0225442	0.0510495	0.0799342	0	0	0.00661151	0	0	0	0	0	0.00431735	0.00585281	0.00709924	0	0	0.0148127	0	0	0	0	0	0	0	0	0	0.00738827	0.00605152	0.0534521	0	0	0	0	0	0	0	0	0.00507605	0	0.00408252	0	0.00578056	0
20	119	118,5-119,5	0.00362162	0	0	0	0.0119598	0.00976995	0.0503898	0	0.0125493	0	0	0	0	0.00382616	0	0	0	0	0	0.00821783	0.0106122	0	0	0	0	0	0	0	0	0	0	0	0.0146068	0	0	0	0	0	0	0	0	0	0	0	0	0	0
21	174.5	174-175	0.00948218	0	0	0	0	0.00439363	0.0164089	0	0.0117238	0.00558171	0.00537996	0	0	0	0	0	0	0	0	0.050751	0	0	0	0	0	0	0	0	0	0	0	0.00566017	0.0148621	0	0	0	0	0	0	0	0	0	0	0	0	0	0
22	222	221,5-222,5	0.00928419	0	0	0.00419696	0.00449372	0.0206669	0.0971872	0	0	0.00563834	0	0	0	0	0	0.00400619	0.0102168	0.00487526	0	0	0.00691015	0	0	0	0	0	0	0	0	0.0052568	0	0.00390021	0.0538186	0	0	0	0.00489645	0	0	0	0	0.00652861	0.00377302	0	0.00449372	0	0
23	301.35	300,2-302,5	0	0.00508858	0.0061386	0	0.00845404	0.016585	0.0861828	0	0	0.0057886	0	0	0	0	0	0.00560013	0.0184427	0	0	0	0.00853481	0	0	0	0	0	0.00646169	0	0	0.00538474	0.00498088	0	0.0312046	0	0	0	0	0	0	0	0	0.0115503	0	0	0	0	0
24	421.5	421-422	0.0262843	0	0.0136047	0.00827764	0.00553438	0.00631589	0.0433819	0	0.00599691	0	0	0.00390756	0	0.00494426	0	0.00933029	0.0109252	0.00424249	0	0.00617235	0.00912295	0.00771942	0	0.00387566	0	0	0	0.00636374	0	0	0.00406705	0.004083	0.0324726	0.00516755	0.0041468	0	0	0.00735259	0.00468907	0	0	0.0104148	0.00866043	0.0180864	0.00441793	0	0
25	279.85	279-280,7	0.0583136	0.00445278	0.00828811	0.0108767	0.00730256	0.0062339	0.111806	0.00548583	0	0.0162556	0	0	0	0	0	0.00681573	0.00535521	0.00372846	0	0.00501086	0.0114822	0.00550958	0	0	0	0	0.00360972	0	0.00370472	0	0.00431029	0	0.032155	0	0	0	0	0.00360972	0	0.00457152	0	0	0.00534334	0.0118385	0.00395407	0	0.00438154
26	170.5	170-171	0.0583419	0	0.00596016	0.0113021	0.00603014	0.0153611	0.0921783	0.00626341	0.00779136	0.0284245	0	0	0	0	0	0.00768639	0.00769805	0	0	0	0.0111155	0.00393067	0	0	0	0	0	0	0	0.00461883	0.0048521	0	0.0115937	0	0	0	0	0	0	0.00370906	0	0.00376738	0	0.00537697	0	0	0.00458384
27	256	255-257	0	0.00552121	0.0100775	0.0184576	0.00963085	0.0109173	0.158757	0	0.0112211	0.0298574	0	0	0	0	0	0.00811207	0.0188686	0.0040739	0	0	0.0110782	0	0	0	0	0	0.00518172	0	0	0.00879105	0.00621806	0	0.025587	0	0	0.00627166	0	0	0	0.00486009	0	0.00616446	0	0.00486009	0.00387735	0	0
28	243	242-244	0	0	0.0154758	0.00572934	0.0139941	0.0348041	0.0666283	0	0.00581166	0.00851169	0	0	0	0	0	0.00459335	0.0110306	0.00469213	0	0	0.00917023	0	0	0	0	0	0	0	0.00890682	0	0.00396773	0	0.0157557	0	0	0	0	0	0	0	0	0.00513665	0.00398419	0.00418176	0.0127922	0	0
29	403.75	403,5-404	0.171177	0.00828322	0.0134418	0.019809	0.00621979	0.0161832	0.0840703	0.00583658	0	0.0222262	0	0	0	0.00680934	0.00630822	0.0160948	0.00583658	0	0	0.00660299	0.019131	0.0119679	0	0	0	0.00495225	0.00657352	0	0.00745785	0.00837165	0.0127933	0.00403844	0.0101993	0	0	0.00400896	0	0.00560075	0.00397948	0	0	0	0.0116142	0.0201332	0.00787053	0	0.00542389
30	36.5	36-37	0.0685721	0	0.00423658	0	0.0821897	0.0964125	0.081524	0	0.00608252	0.0154181	0	0	0	0	0	0.0097744	0	0.00679366	0	0	0.0156754	0.00531086	0	0	0	0	0	0	0	0	0.00594635	0.00378266	0.012044	0	0	0	0	0.00422145	0	0	0	0	0.00466024	0.012044	0	0	0
31	157	156,5-157,5	0	0.00632012	0.02615	0.0153549	0.014549	0.0117919	0.111069	0	0.00958622	0.00998918	0	0	0	0	0.00515366	0.00825009	0.0175818	0	0	0	0.0128099	0.00534453	0	0	0	0	0.00475069	0	0	0	0.00489915	0	0.0223113	0	0	0	0	0	0	0.00725329	0	0.00595958	0	0.00572628	0.00439015	0	0
32	27.5	27-28	0.0273283	0	0.00762941	0	0.0402889	0.00472148	0.0435252	0	0	0	0	0	0	0	0	0.00780139	0	0.00630052	0	0.00370527	0.0128355	0.00487782	0	0	0	0	0	0	0.00517487	0	0.00531557	0	0.0159624	0	0	0	0	0.0044088	0	0	0	0	0.00559699	0.0137736	0	0	0.00370527
33	186.5	186-187	0.250403	0	0.0236128	0.0346615	0	0.0129064	0.1143	0.0123686	0	0.0196529	0	0	0	0.00796871	0.00571987	0.0130042	0.0171107	0.00503544	0.00576876	0.00498656	0.011342	0.00767538	0.0043999	0	0	0	0.00743095	0	0.0264483	0	0	0.00855537	0.015693	0	0	0	0.0110486	0	0	0.00459545	0	0	0.00997311	0.00659985	0	0	0
34	69.5	69-70	0.0767776	0.00542672	0.00935769	0	0.0837866	0.0102848	0.118288	0	0.00516713	0.00965437	0	0	0	0.00437599	0	0.00977799	0.0089374	0.00709553	0	0.0041782	0.0135112	0.00559978	0	0	0	0	0.00409167	0	0.00365902	0	0.0044996	0	0.0255637	0	0	0	0	0.0046603	0	0	0	0.00487045	0.0042771	0.00699664	0.00380736	0	0
35	32.2	31,7-32,7	0.0178483	0	0.00723579	0	0.0312399	0.00369349	0.0228449	0	0	0	0	0	0	0	0	0.00416148	0	0	0	0	0.0105405	0	0	0	0	0	0	0	0	0	0	0	0.00546464	0	0	0	0	0	0	0	0	0	0	0.00390228	0	0	0
36	282.5	282-283	0	0.00602178	0.0109061	0.0114916	0.0137999	0.00956794	0.125638	0.00735995	0	0.0100698	0	0	0	0	0	0.00846394	0.0177977	0.00449961	0	0.00389743	0.0111236	0.00483415	0	0	0	0	0.00715923	0	0	0.00423197	0.00468361	0.00418179	0.0279511	0	0	0	0	0.00438252	0	0	0	0.00819631	0.00491779	0.0105548	0.00371343	0	0.00488433
37	261.45	259,6-263,3	0	0.00742332	0.009444	0.0247373	0.00838048	0.0125282	0.109946	0.011252	0	0.012124	0	0	0	0.00389246	0.00555154	0.0118688	0.0101672	0	0.00370103	0.00465819	0.0181648	0.00874208	0	0	0	0.0037223	0.00540265	0	0.00616838	0.00721062	0.0100821	0.00810397	0.0203982	0	0	0	0	0.00455184	0	0.00697665	0	0.00465819	0.005509	0.0146127	0.00670013	0	0.00687029
38	85.25	85-85,5	0	0.00893292	0.296627	0.0273943	0.0223594	0.0322127	0.163445	0.00590114	0	0.0632343	0	0.00508906	0	0.00546803	0	0.0150506	0.0238211	0	0.00557631	0.00655081	0.0144551	0.00606356	0	0	0	0	0.0070922	0.0068215	0	0	0.007796	0	0.0252829	0	0	0	0	0	0	0.00649667	0	0.00871637	0	0.00600942	0.00471009	0	0
39	147.45	147-147,9	0	0	0.0101329	0.00510856	0.0117469	0.0312408	0.0729373	0	0.00590852	0.00407	0	0	0	0	0	0	0.0102733	0.00383142	0	0	0.00472963	0	0	0	0	0	0.00823825	0	0.00383142	0.00614711	0.00395773	0.0144415	0.0520399	0	0	0	0	0	0	0	0	0.0100768	0	0	0	0	0
40	203.5	202-205	0.0409493	0	0.011708	0.0069014	0.00730315	0.0101441	0.103794	0	0.00495007	0.0122102	0.00381657	0	0	0	0	0.00886708	0.0165863	0.00431876	0	0	0.0103449	0.00462006	0	0	0	0	0.00529442	0	0	0.00456267	0	0	0.0284952	0	0	0.00371614	0	0.00373049	0	0	0	0.009111	0.00459137	0.00962753	0.00368744	0	0
41	234.5	234-235	0.0732429	0.00550964	0.0137488	0.0127884	0	0.0244648	0.183132	0.00399323	0.0070766	0.0143049	0	0	0	0	0	0.00758208	0.0219627	0	0	0	0.0107413	0	0	0	0	0	0.00465034	0	0	0.00391741	0.00386686	0	0.0441024	0	0	0	0	0	0	0	0	0.00973033	0	0	0	0	0
42	411.5	410,9-412,1	0	0.0106868	0.0298463	0.0333376	0.0232895	0.012773	0.121982	0.0106016	0	0.0130711	0.00728062	0.00579044	0	0.00523694	0.0060459	0.0273768	0.014689	0.0054924	0.00749351	0.00664197	0.0275472	0.018606	0.00451313	0	0	0.00672713	0.00945204	0	0.0117938	0.00506663	0.0178397	0.00562013	0.0142206	0	0	0.00506663	0	0.00825989	0.00544982	0.00447056	0.00455571	0.00447056	0.00911142	0.0202665	0.00723805	0	0.00447056
43	513.5	513-514	0	0.00913305	0.0542017	0.0354766	0.0115196	0.0170269	0.282436	0	0.00619579	0.00968379	0.009592	0.00706779	0	0.00679242	0.00752673	0.0268484	0.0407086	0.006104	0.00514021	0.00835284	0.0144109	0.00917894	0	0.00454358	0	0.00821515	0.0139061	0	0.00972968	0.00885768	0.00986736	0	0.0437377	0	0	0	0	0.00573684	0.00449768	0.00445179	0.00477305	0.00793979	0.00725137	0.0162008	0	0	0
44	76.5	76-77	0.0375168	0	0.0176058	0.00631272	0.0465893	0.011071	0.0383204	0	0	0	0	0	0	0	0	0.00903025	0.0036269	0.0048112	0	0	0.0140424	0.0059955	0	0	0	0	0.00360576	0	0.00491694	0	0.0065665	0	0.00610124	0	0	0	0	0.00490637	0	0	0	0	0.00494866	0.0120967	0.00363748	0	0
45	203.5	202-205	0	0.0255096	0.0137182	0	0	0.0209133	0.258207	0.00373009	0	0.006152	0.012304	0.00457864	0	0	0	0.00866229	0.0583909	0	0	0	0.010713	0	0	0	0.0038008	0.004614	0.0156628	0.00466703	0.0130288	0	0	0.00682377	0.0986794	0	0	0.00567469	0	0	0	0.00486149	0	0.0266056	0	0	0	0	0
46	87	86,5-87,5	0	0	0.0152115	0	0.0406665	0.00751781	0.0424141	0	0	0.00672646	0	0	0	0	0	0.00647367	0	0.0059461	0	0	0.0166952	0.00538556	0	0	0	0	0	0	0	0	0.00585817	0	0.00840807	0	0	0	0	0.00440737	0	0	0	0	0.00528664	0.0124747	0	0	0
47	366.4	366-366,8	0	0	0.0103066	0	0.00563882	0.0164343	0.184641	0	0	0	0	0	0	0	0	0	0.0175125	0.00841135	0	0	0	0	0	0	0	0	0.0113513	0	0	0.00504279	0	0.0108825	0.126284	0	0	0	0	0	0	0	0	0.014827	0.00366322	0	0	0	0
48	305.75	305,5-306	0	0.00448501	0.0111694	0.0146338	0	0.101775	0.177287	0	0	0.0246676	0	0	0	0.00426939	0	0.00973191	0.0137713	0.00715877	0	0	0.0147775	0.00592252	0	0	0	0	0.0075469	0	0.00444189	0.00570689	0.00385251	0.00575002	0.0521814	0	0	0	0	0	0	0	0	0.00405376	0.00429814	0.00615252	0.00429814	0	0.00385251
49	350.65	350,1-351,2	0	0	0.00728543	0.014646	0.00713521	0.0114727	0.122763	0.00460033	0	0.00719154	0.0039807	0	0	0	0	0.0104963	0.010684	0.00953865	0	0.00514486	0.0112286	0.00888146	0	0	0	0.00403703	0.004713	0	0.0050322	0	0.0072291	0	0.0335543	0	0	0.00369904	0	0.00782996	0.00424357	0	0	0.00501343	0.00741687	0.0169555	0.00490076	0	0.00448767
50	370.8	370,3-371,3	0	0.011985	0.0215784	0	0.00627786	0.0213474	0.216871	0	0	0	0.00913143	0.00512284	0	0	0	0.0118763	0.0540684	0.00525872	0	0	0.0133167	0.00623709	0	0	0.00361452	0	0.0157082	0	0.0224889	0	0.00957985	0.00476954	0.0516496	0	0	0.0069301	0.00391347	0.00418524	0	0.00432112	0.00377758	0.0272856	0.00637298	0.00555767	0.00489184	0	0
51	38.1	37,7-38,5	0	0	0.00797427	0.0109277	0.0544745	0.0212647	0.0288124	0	0.0127326	0	0	0	0	0.00682571	0.00488957	0.0141437	0	0.00666163	0	0.00403636	0.0204443	0.0076133	0	0	0	0	0.00551308	0	0.00849933	0	0.0098776	0.0039051	0	0	0	0	0	0.00521773	0	0	0	0	0.00666163	0.0151281	0.00465986	0	0
52	533.5	533-534	0	0	0.00986853	0	0.00508793	0.0220796	0.220939	0.00719139	0.00862558	0	0.00635137	0	0	0	0.00443913	0	0.0329247	0	0	0	0	0	0	0	0	0	0.0074714	0	0	0	0.00452109	0.0189722	0.144012	0.00420693	0	0.00379034	0	0	0	0	0	0.0189449	0	0	0	0	0
53	198.5	198-199	0.121733	0.00675526	0.0117663	0.0172757	0	0.0142303	0.149779	0.0152547	0	0.0120986	0	0	0	0.00415282	0	0.00747508	0.0245847	0	0	0	0.0114064	0.00550941	0	0	0	0	0.0040144	0	0	0	0.00434662	0	0.0405039	0	0	0	0	0	0	0	0	0.00758583	0	0.00395903	0	0	0
54	406.5	406-407	0	0.0109959	0.0103646	0.00434927	0.0150822	0.0146437	0.166974	0	0	0.0043142	0.00817243	0.00652391	0	0	0.00380562	0.0154154	0.0514547	0.0057698	0	0.00461234	0.0141527	0.00708511	0	0.00450711	0.00455972	0.00522614	0.0126445	0	0.00499816	0.0121534	0.00557689	0	0.0466846	0	0	0.00790937	0	0.00559443	0	0	0	0.0233598	0.00645376	0.00575227	0.00538398	0	0
55	41.5	41-42	0.0264475	0	0.00788815	0.00578025	0.0482346	0.00533562	0.0412358	0	0.00592846	0	0	0	0	0	0	0.0064225	0	0.00673539	0	0	0.013125	0.00454516	0	0	0	0	0.00438048	0	0.00459456	0	0.00566498	0	0.0101772	0	0	0	0	0.00428167	0	0	0	0	0.00466043	0.0104736	0	0	0
56	166.5	166-167	0	0.0157605	0.0171933	0.0345374	0.00640977	0.0229244	0.264611	0.0141769	0.00852123	0.0113868	0.00482618	0	0	0	0.00520323	0.0141769	0.0320489	0	0	0	0.0148556	0.00633436	0	0	0	0	0.00806877	0	0.00558027	0	0.00754091	0.00490159	0.0300882	0	0	0	0	0	0	0	0	0.00950155	0	0.00565568	0	0	0
57	479.5	479-480	0	0.0127889	0	0	0.01103	0.0141264	0.130537	0	0.00863893	0	0.00455307	0	0	0	0	0.00529513	0.0385408	0	0.00396676	0	0	0	0	0	0	0	0.0133019	0	0.00355451	0.0688458	0	0.00726477	0.0883773	0	0	0	0.00602801	0	0	0	0.00373774	0.023086	0	0	0	0	0
58	195	194-196	0	0	0.00565319	0.00971511	0	0.0274843	0.128614	0	0	0.039349	0	0	0	0	0	0.00843093	0.0116274	0.00383858	0	0.003699	0.00935219	0.00488547	0	0	0	0	0.00492735	0	0.0041038	0	0.00463422	0	0.0257953	0	0	0	0	0	0	0	0	0	0.00496922	0.00626736	0	0	0
59	21.5	21-22	0.0182193	0	0.012031	0	0.0547295	0.00616452	0.0366294	0	0.0067607	0	0	0	0	0	0	0.00386326	0	0.00555642	0	0	0.0100039	0	0	0	0	0	0	0	0	0	0	0	0.00689186	0	0	0	0	0	0	0	0	0	0	0.00416135	0	0	0
60	34.5	34-35	0	0	0.010158	0	0.0500105	0	0.0294268	0	0	0	0	0	0	0	0	0.00740034	0.00365363	0.00606223	0	0	0.012427	0.00492192	0	0	0	0	0.00456122	0	0.00551535	0	0.00620186	0	0.00637639	0	0	0	0	0.00401434	0	0	0	0	0.00477066	0.0105653	0	0	0
61	80	79,5-80,5	0	0	0.0337693	0.0167269	0.0354175	0.0570186	0.0755339	0.0118175	0	0.0128695	0	0	0	0.00676789	0.00778483	0.0183049	0.0096083	0.0073991	0.00554055	0	0.0218116	0.0092927	0	0	0	0	0.00799523	0	0.0138865	0	0.0150437	0	0.0090823	0	0	0.00578602	0	0.00711856	0	0.00992391	0	0	0.00547042	0.0109759	0.00589122	0	0.00459375
62	432.6	432,1-433,1	0	0	0.0144812	0	0.0154799	0.0184046	0.186586	0.00614915	0.00781841	0	0.00431582	0	0	0	0	0	0.038557	0.00525032	0	0	0.00667703	0	0	0	0	0	0.0094948	0	0	0.0156297	0	0.0180266	0.117454	0	0	0.0037594	0.00418028	0	0	0.00468676	0	0.025524	0	0	0	0	0
63	43.4	43-43,8	0	0	0.0211235	0	0.0570147	0.00562135	0.0628497	0	0.00701	0.00562135	0	0	0	0	0	0.00579493	0.00952025	0.00735716	0	0	0.0131788	0.00369861	0	0	0	0	0.00363185	0	0	0	0.00703671	0	0.0137663	0	0	0	0	0	0	0	0	0.00578158	0	0.00387219	0	0	0
64	108.5	108-109	0	0.0180946	0.0101324	0.0174311	0.00563988	0.049183	0.311009	0.010008	0	0	0.00633104	0.00447873	0	0	0	0.00971773	0.0776865	0.00800365	0	0.0041055	0.00651074	0	0	0	0	0	0.0189102	0	0	0	0	0.0189931	0.107918	0	0	0.00626192	0	0	0	0	0.00543253	0.0451467	0	0	0.00499019	0	0
65	213.8	213,6-214	0	0.0115593	0.00778606	0.0197496	0	0.0119187	0.134864	0.0110652	0	0.00646842	0	0	0	0	0	0.00744168	0.0285539	0.00402779	0	0	0.011724	0.0056449	0	0	0	0	0.00838499	0	0	0.00750157	0.0066481	0.00527057	0.031264	0	0	0.00405774	0	0.00372833	0	0	0	0.0151229	0	0	0.00372833	0	0
66	362.65	362,1-363,2	0	0.0190414	0.0169826	0.0201021	0	0.0229096	0.203966	0	0	0.00540298	0.00719981	0.0060144	0	0.00457943	0	0.0211877	0.0570869	0.0081107	0	0.00384323	0.0165334	0.0100323	0	0	0.00423004	0	0.0161091	0.00673812	0.00505359	0	0.0111928	0.00432987	0.0537178	0	0	0.00535307	0.00546537	0	0	0	0.00390562	0.026104	0.00505359	0.00721229	0.00480403	0	0
67	291.8	290,8-292,8	0	0.00489353	0.0134109	0.0106467	0.00976061	0.0134638	0.106084	0	0.0116254	0.00858352	0	0	0	0	0	0.00685095	0.0135564	0	0	0	0.0086761	0.00421902	0	0	0	0	0.00617643	0	0	0.00745933	0.00666578	0	0.0201296	0	0	0	0	0	0	0	0	0.00510514	0	0.00372967	0	0	0
68	60.5	60-61	0	0.00408196	0.0422006	0.00739221	0.0378952	0.0222985	0.148799	0.00623464	0.0131395	0	0	0	0	0	0	0.00505676	0.0240653	0.00668142	0	0	0.0117788	0	0	0	0	0	0.00745314	0	0	0	0	0.00850917	0.0430332	0	0	0	0	0	0	0	0	0.0167746	0	0	0	0	0
69	114.8	114-115,6	0.00613661	0.0170924	0.00633671	0.0158251	0.0263974	0.0288154	0.189251	0.00708711	0.00817102	0.0633171	0	0	0	0.00386873	0	0.00698706	0.0345184	0.00470251	0	0	0.00902148	0	0	0	0	0	0.0212113	0	0	0.00453575	0.0075707	0	0.0381537	0	0	0.00495264	0	0	0	0	0	0.0109392	0	0	0	0	0
70	177.5	177-178	0	0.0076945	0.00788449	0.0180108	0.00452171	0.0187138	0.0849245	0	0.0122542	0.00778949	0	0	0	0	0	0.00940439	0.0116842	0	0	0	0.0121592	0.00490168	0	0	0	0	0.00604161	0.00376176	0	0.00435072	0.00904341	0	0.00849245	0	0	0	0.00564263	0	0	0	0	0	0	0.00493968	0	0	0
71	273.7	272,9-274,5	0	0.0323439	0.0243249	0.0258986	0	0.0335326	0.329332	0	0	0.00592637	0.00386721	0.00703129	0	0.00815295	0	0.0168918	0.0746991	0.00974336	0	0	0.00728241	0.00405136	0	0	0.00443641	0	0.015586	0.00636164	0	0.0036998	0.00708151	0.0123215	0.0858822	0	0	0.0043527	0	0	0	0	0.00361609	0.0318752	0.00503909	0	0	0	0
72	521.05	520,7-521,4	0	0.0414199	0.0149124	0.0479616	0	0.020617	0.163541	0	0.0195629	0.0154395	0.0229732	0.00452643	0	0.010665	0	0.0158735	0.0477755	0.00508448	0	0	0.0217331	0.00458844	0	0.00598357	0	0	0.0159355	0.010107	0	0	0.0192838	0.00480546	0.0368625	0	0	0.0074097	0	0.00465044	0	0.00403038	0	0.0149434	0.00499147	0	0.00545652	0	0
73	71.5	71-72	0	0	0.0194784	0	0.0263094	0.00841729	0.0388853	0.00398714	0.00685959	0	0	0	0	0	0	0.00434441	0.00680243	0.00394427	0	0	0.0099607	0	0	0	0	0	0	0	0	0	0.00531618	0	0.0104752	0	0	0	0	0	0	0	0	0.00531618	0	0	0	0	0
74	125.5	125-126	0	0.0048663	0.00530573	0.00629852	0.00948847	0	0.0392722	0	0.00813762	0	0	0	0	0	0	0.0066403	0.00777957	0.0048012	0	0	0.00901649	0.00419901	0	0	0	0	0.00667285	0	0	0	0.00844685	0	0.00688443	0	0	0	0	0	0	0	0	0.00693326	0	0.00392233	0	0	0
75	253.4	253-253,8	0	0.0080509	0.00816905	0.0205577	0.00752768	0.0142283	0.130705	0	0.0117135	0.00857413	0	0	0	0	0.00386511	0.0102451	0.0291487	0.00403389	0	0	0.0114265	0.00491156	0	0	0	0	0.0104982	0	0	0.00616055	0.00919862	0.0041014	0.0290305	0	0	0	0	0	0	0	0	0.015933	0	0	0	0	0
76	287.75	287,5-288	0	0.00549846	0.00484161	0.00643077	0.00611294	0.00857082	0.0920013	0.00858142	0	0.00526539	0	0	0	0	0	0.00718296	0.0167073	0	0	0	0.00885687	0.00426952	0	0	0	0	0.00578451	0	0	0.00443903	0.00722534	0	0.0233605	0	0	0	0	0	0	0	0	0.00934421	0	0.00366564	0	0	0
77	500.75	500,5-501	0	0.0194418	0.0134778	0.00738851	0.0298045	0.0290531	0.249049	0	0.00889125	0.0062771	0.00410125	0.00493089	0	0	0	0.0152623	0.0509995	0.00385079	0	0	0.0115837	0.00535354	0	0.00381948	0.00419517	0	0.011568	0.00406994	0	0.00479001	0.0120533	0.00580749	0.0670131	0	0	0.00397602	0	0	0	0	0	0.0197862	0	0	0	0	0
78	82.5	82-83	0	0.00555648	0.154769	0.00539034	0.0177217	0.00762401	0.0867992	0.0069779	0.00692252	0.0102269	0	0	0	0	0	0.0046704	0.0130697	0.00420889	0	0	0.0118883	0	0	0	0	0	0.0049473	0	0	0	0.00701482	0	0.024275	0	0	0	0.00420889	0	0	0	0	0.00841779	0	0.00363663	0	0	0
79	112.8	112,3-113,3	0	0	0.00359765	0.00360976	0.0185091	0.030792	0.0773312	0	0	0.00657751	0	0	0	0	0	0.00769193	0.00686823	0	0	0	0.0082976	0.00397316	0	0	0	0	0	0	0	0	0.00594762	0	0.0121981	0	0	0	0	0	0	0	0	0.00415486	0	0.00423965	0	0	0
80	249.95	249,5-250,4	0	0.0119656	0.00981387	0.0182982	0.00493317	0.0276923	0.200861	0	0.012193	0.0107585	0.004041	0	0	0	0	0.00683997	0.0473375	0.00442586	0	0	0.0123504	0.00348121	0	0	0	0	0.0126653	0	0.0137499	0.00421594	0	0.00841439	0.0550171	0	0	0	0.0160591	0	0	0	0	0.0276573	0	0	0.0037961	0.00654258	0
81	359	358-360	0	0.0167677	0.0106081	0.00542628	0.0269847	0.0399394	0.233819	0.0223895	0	0	0.00865272	0.00581736	0	0.00508408	0	0.00933711	0.0521118	0.00591513	0	0.00576848	0.00796832	0	0	0	0	0	0.0172566	0.00557294	0	0	0.004693	0.0198475	0.106668	0.0050352	0	0.00806609	0	0	0	0	0.00728393	0.040966	0	0.00493743	0.00449746	0	0
82	497.75	497,5-498	0	0.0233202	0.0146956	0.0195861	0.0223807	0.025898	0.2273	0.00703462	0.00855236	0	0.00421595	0.00595052	0	0	0	0.0151774	0.0453877	0	0	0	0.0162374	0.00636007	0	0	0	0	0.0115638	0	0	0.00448096	0.0151533	0.0046255	0.0554338	0	0	0.00539642	0	0	0	0	0	0.0155388	0.00493869	0.00941964	0	0	0
83	19.25	19-19,5	0	0.00531018	0.0740926	0.00782991	0.0223652	0.0110577	0.107057	0.00718436	0.0073093	0	0	0	0	0	0	0.00737177	0.0263426	0.00683035	0	0	0.0120572	0.00441474	0	0	0	0	0.00959997	0.00447721	0	0	0.00995398	0.00401907	0.0397118	0	0	0	0.00566419	0	0	0	0	0.0157015	0	0	0	0	0
84	129.5	129-130	0	0	0.00475011	0	0.0150835	0.00858049	0.0471332	0	0	0.00502061	0	0	0	0	0	0.00581049	0.00909986	0.00641643	0	0	0.0069358	0.00371136	0	0	0	0	0.00379792	0	0	0	0.0067735	0	0.00810439	0	0	0	0	0	0	0	0	0.00412253	0	0.00500979	0	0	0
85	389.25	379,8-398,7	0.0044024	0.00742654	0.0256517	0.0131001	0.0120163	0.024541	0.147862	0	0.00545951	0.018292	0	0	0	0	0	0.010531	0.0274581	0.0041883	0	0	0.010638	0.00653	0	0	0	0	0.00999572	0	0.0109725	0	0.00365305	0	0.0340149	0	0	0	0.00421506	0	0	0.00406787	0	0.0120832	0.00359953	0.0044693	0.00417492	0	0
86	323.95	322,4-325,5	0	0.00612337	0.00477097	0.00593554	0.011007	0.00760099	0.100128	0	0	0	0	0	0	0	0	0.00937915	0.0238548	0	0	0	0.0085652	0.0071001	0	0	0	0	0.00555987	0	0	0.0111949	0.00659921	0	0.0239675	0	0	0	0	0.00424503	0	0	0	0.0105562	0.00524681	0.0145508	0	0	0
87	23.75	23,5-24	0	0	0.0204082	0.00718924	0.0422851	0.00541126	0.0289116	0.0217996	0	0.00479283	0.00579777	0.00649351	0	0.00742115	0	0.0126005	0.00958565	0.0085034	0	0	0.0102041	0.00649351	0	0	0	0	0.00865801	0	0.00525665	0	0.016543	0	0.0108225	0	0	0	0.00510204	0	0	0	0	0.00487013	0	0	0.00479283	0	0
88	57.5	57-58	0	0	0.0140616	0	0.0429743	0.00412027	0.0207532	0	0.00480867	0	0	0	0	0	0	0.00390767	0	0.00541608	0	0	0.0121583	0	0	0	0	0	0	0	0	0	0	0	0	0	0	0	0	0	0	0	0	0	0	0	0	0	0
89	124	123,5-124,5	0	0	0.0200945	0.00959965	0.0158348	0.0245393	0.0737723	0	0.00882798	0.00867364	0	0	0	0	0	0.00950705	0.0170386	0.0302497	0	0	0.00885884	0.00481526	0	0	0	0	0.00466093	0	0	0	0.00935272	0	0.0137358	0	0	0	0.00478439	0	0	0.00407445	0	0.00379665	0	0.00438312	0	0	0.0054326
90	388.15	387,9-388,4	0.00386821	0.0237098	0.0278511	0.0432102	0	0.0298762	0.25603	0.0173159	0	0.00434605	0.00584782	0.00860107	0	0.0109903	0	0.0178165	0.0650314	0.0160189	0	0.00500592	0.00891963	0.00543825	0	0	0.00409575	0.00486939	0.0109448	0.00598435	0	0.0326522	0.00500592	0.00696277	0.0712888	0.00489215	0	0.00505142	0.00662146	0	0	0	0.00475562	0.0293074	0.00498316	0	0	0	0
91	318.75	318-319,5	0	0.0348591	0.0215603	0.0157504	0.0388219	0.0268328	0.214965	0.00392921	0.00775767	0.00816066	0.00517178	0.00564194	0	0.00399637	0.00406354	0.022064	0.0503409	0	0	0.00396279	0.0163885	0.00805991	0	0	0.00513819	0	0.0163885	0	0.0045337	0.00658226	0.00772408	0.00554119	0.0559828	0	0	0.00426504	0	0	0	0	0	0.0230379	0	0	0	0	0
92	163.5	163-164	0	0	0.0265871	0.0281158	0.00471006	0.00625943	0.102919	0.0144194	0	0.00966802	0	0	0	0.00444151	0.00400768	0.0170223	0.00706509	0	0	0.00437953	0.0134072	0.00906894	0	0	0.00373913	0	0	0.00510257	0	0.00563968	0.0246452	0	0.0184684	0	0	0	0	0.0036565	0	0.0058256	0	0	0.00487533	0.0144607	0.00396637	0	0.00677588
93	101	100,5-101,5	0	0	0	0.00369923	0.0145405	0.00386404	0.0378713	0	0.00741677	0	0	0	0	0	0	0.00697726	0.00820423	0.00401055	0	0	0.0109512	0	0	0	0	0	0.0042303	0	0	0	0.00646449	0	0.00734352	0	0	0	0	0	0	0	0	0.00404717	0	0.00360766	0	0	0
94	153	152,7-153,3	0	0	0.0119756	0.00681711	0.00899311	0.00932788	0.0718231	0	0.00882572	0	0	0	0	0	0	0.00695406	0.0107278	0	0	0	0.00893224	0.00456503	0	0	0	0	0	0	0	0	0.007441	0	0.016008	0	0	0	0	0	0	0	0	0.00518892	0	0.00442808	0	0	0
95	383	382-384	0	0.0124952	0.0183368	0.0109164	0.00724	0.0173444	0.177346	0	0	0.00378916	0.00554841	0.00451091	0	0.00405981	0	0.0145702	0.0461015	0.00509732	0	0.00435302	0.0126305	0.00956312	0	0	0	0	0.0111419	0.00590929	0.00917969	0	0.00985633	0	0.0396283	0	0	0.00424025	0	0.00426281	0	0	0	0.0152469	0.00417259	0.00527776	0	0	0.00561608
96	345	344-346	0	0.00930064	0.00726451	0.00710921	0.0290753	0.00421031	0.0722655	0	0.00374441	0.0116474	0.00389971	0	0	0	0	0.0105258	0.0232257	0.00731627	0	0.00412403	0.0124066	0.00619467	0	0	0	0	0.0110089	0.00353735	0.0061084	0	0.00811002	0	0.0223284	0	0	0.00350284	0	0.00719549	0	0	0	0.0098183	0.0045209	0.010405	0.00462444	0	0
97	219.2	218,7-219,7	0	0.0320626	0.0390763	0.080729	0	0.0197051	0.196717	0.0288659	0	0.0206594	0	0	0	0.00443723	0.00849277	0.045088	0.0308698	0.00510521	0	0.00553462	0.0240947	0.015745	0.00620259	0.00553462	0	0.00510521	0.0118803	0.01293	0	0	0.0245241	0	0.0209457	0	0	0	0	0.00916074	0	0.00639343	0	0.00448495	0.00892218	0.0200391	0.00477122	0	0.0046758
98	179.1	178,8-179,4	0	0	0.00528563	0.00507699	0.0115032	0.00929159	0.0475429	0	0.00696869	0	0	0	0	0	0	0.0058142	0.0112528	0	0	0	0.00880475	0.00456234	0	0	0	0	0.00431196	0	0	0	0.008151	0	0.0125325	0	0	0	0	0	0	0	0	0.00695478	0	0.00452061	0.00442324	0	0
99	160.5	160-161	0	0	0.0193787	0.0168355	0.00386733	0.0585355	0.0542267	0	0.0108664	0.00573795	0	0	0	0	0	0.00641053	0.0074194	0	0	0	0.00966833	0	0	0	0	0	0.00456093	0	0.00430871	0	0.00662071	0	0.0129051	0	0	0	0.00577998	0	0	0	0	0	0	0	0	0	0.00498129
100	374.8	373,8-375,8	0	0.0121505	0.0113859	0.0107377	0.00560154	0.0223064	0.235514	0	0	0	0.00605033	0.00354044	0	0	0	0.012084	0.0370001	0.0061002	0	0	0.0121671	0.00935807	0	0	0	0	0.00959077	0.00354044	0.0117184	0	0.0111034	0	0.052342	0	0	0.00417207	0	0.00663209	0	0	0	0.0120009	0.00601709	0.0140288	0.00354044	0	0
101	297.5	297-298	0.00479828	0.0177079	0.0297036	0.00677308	0	0.0386963	0.157348	0	0	0.0105432	0	0	0	0.00372111	0	0.0167287	0.0280063	0.0058428	0	0.00365583	0.0115877	0.00357423	0	0	0.00373743	0	0.0110328	0.00406385	0.0112286	0	0.00571223	0	0.0426785	0	0	0	0	0	0	0	0	0.00771968	0.00626714	0.00887844	0.00461875	0	0
102	191.5	191-192	0	0.0269128	0.00525156	0.00412027	0.0392379	0	0.0511819	0	0.0102411	0	0	0	0	0	0	0.00815719	0.011039	0	0	0	0.00571599	0.0053111	0	0	0	0	0.00520393	0	0	0.00582316	0.00557309	0	0.0123013	0	0	0	0	0.00385829	0	0	0	0.00585889	0.00382257	0.0107175	0	0	0
103	527.5	527-528	0	0.130527	0.0257734	0.0334732	0.0388215	0.00880631	0.0813316	0	0.00931348	0	0	0.0058094	0	0.00474895	0.00746922	0.0217161	0.0343031	0	0	0	0.0116649	0.0127253	0.00447231	0.0050717	0	0	0.0183503	0	0.00700816	0.0103739	0.0181198	0.0051178	0.0094518	0	0	0.00894463	0	0.00774586	0.00742312	0.00521001	0.00622435	0.00470284	0.0126331	0.0320439	0.00617825	0.00599382	0
104	439.05	437,9-440,2	0	0.0539387	0.00389356	0	0.0556705	0.0350543	0.182346	0.00587719	0	0	0.0124545	0	0	0	0.00760288	0.0132099	0.0872489	0.00505426	0	0	0.00410236	0	0	0	0.00655273	0.00374617	0.0329049	0	0	0.00812489	0.00532447	0.0196705	0.0587412	0	0	0.0161147	0	0	0	0.00578507	0.00814331	0.0359448	0	0	0.00695191	0	0
105	53.95	53,8-54,1	0	0.0110502	0.00426854	0.00609972	0.0311048	0.00541776	0.0112523	0.00704688	0	0	0.00668064	0	0	0	0.0065291	0	0.00395282	0	0	0	0.00452112	0	0	0	0	0	0	0	0	0	0	0	0	0.00646595	0	0.00449586	0	0	0	0	0	0	0	0	0	0	0
106	54.5	54,3-54,7	0	0.0128927	0.00685399	0.00435129	0.0173672	0.0152437	0.0335874	0	0	0	0	0	0	0	0	0.00820962	0.00860778	0	0	0	0.00653167	0	0	0	0	0	0.00615248	0	0	0	0.00605768	0	0.0084087	0	0	0	0	0	0	0	0	0	0.00396261	0.00969797	0	0	0
107	490.25	490-490,5	0	0.0330752	0.00648973	0	0.0483373	0.00438616	0.0630175	0	0.0124871	0	0.00537081	0	0	0	0	0.00747438	0.0123081	0	0	0	0.00675827	0.00810097	0.00478897	0	0	0	0.00483373	0	0	0	0.00568411	0	0.0160229	0	0	0	0	0	0	0	0	0	0	0.0131585	0	0	0
108	464.5	464-465	0.00738666	0.0357251	0.0135651	0.00941868	0.0451438	0	0.0665898	0	0.019112	0	0.00532718	0	0	0	0.00508005	0.0144987	0.0148008	0	0	0	0.00900678	0.0104896	0.00483291	0	0	0	0.00417387	0	0	0.00744158	0.0143614	0	0.00900678	0	0.00475053	0.00439355	0	0.00944614	0	0	0.00584892	0	0.00768872	0.0233957	0.0051075	0.00527226	0
109	411.5	410,9-412,1	0	0.0498818	0	0	0.0453477	0.0329107	0.186025	0.00444034	0	0	0.00993885	0	0	0	0.00650981	0.0141716	0.0856925	0.00558558	0.00490915	0	0	0	0	0	0.00740726	0	0.0293477	0	0	0.00916866	0.00644954	0.0201456	0.0659621	0	0	0.0137095	0	0	0	0.00965087	0.00813057	0.0362996	0	0.00417244	0.00513016	0	0
110	18.25	18-18,5	0	0.00684119	0.00478099	0	0.0126523	0.00481458	0.0185753	0	0	0	0	0	0	0	0	0.0040868	0.0050945	0.00559835	0	0	0.0044115	0	0	0	0	0	0	0	0	0	0.00434432	0	0.00405321	0	0	0	0	0	0	0	0	0	0	0	0	0	0
111	85.25	85-85,5	0	0.0198895	0.00477349	0	0.0301669	0.0196874	0.117133	0	0	0.00604511	0	0	0	0	0.00539952	0.00434961	0.0320124	0.00581035	0	0	0	0	0	0	0	0	0.0158595	0	0	0.00450612	0	0.00942959	0.0425766	0	0	0.00668419	0	0	0	0	0	0.0161073	0	0	0	0	0
112	502.75	502,5-503	0	0.0282186	0	0.00987537	0.0164135	0.0147563	0.170696	0.00692411	0	0	0	0	0	0	0	0.00472201	0.0411587	0	0	0	0.00431338	0	0	0	0	0	0.0151422	0	0	0.00612954	0	0	0.0502395	0	0	0.00408636	0	0	0	0	0	0.0185929	0	0	0	0	0
113	455.2	454,2-456,2	0	0.0249588	0.00912532	0.00702668	0.0216422	0.00526533	0.0412045	0	0.00845076	0	0	0	0	0	0	0.013435	0.0102308	0	0	0.00395368	0.011149	0.00933143	0	0	0	0	0.00652076	0	0.00695173	0.00419727	0.011505	0	0.00689552	0	0	0.00464698	0	0.00809474	0	0	0	0	0.00886299	0.0246215	0.00421601	0	0
114	393.7	393-394,4	0	0.0599281	0.00373083	0	0.0341553	0.0298178	0.142935	0	0	0	0.0097045	0	0	0	0.0104304	0.00848015	0.046695	0	0	0	0	0	0.0153495	0	0.00517549	0	0.0210342	0	0	0.014331	0.00632399	0.0158768	0.0540122	0	0.00364415	0.0123591	0	0	0	0.00735331	0.00546081	0.0258449	0	0	0.00528384	0	0
115	179.1	178,8-179,4	0	0.00679536	0	0.00428041	0	0	0.0213687	0	0.00378075	0.00449693	0	0	0	0	0	0	0.0040972	0.00368082	0	0	0	0	0	0	0	0	0	0	0	0	0	0	0.00554621	0	0	0	0	0	0	0	0	0	0	0	0	0	0
116	186.5	186-187	0	0.0413528	0	0	0.0262902	0.0302337	0.193494	0	0	0	0.00744165	0	0	0	0.00511138	0.00901689	0.0600329	0.00456276	0	0	0	0	0	0	0.00436178	0	0.0266813	0	0	0.00506249	0.00485065	0.0152309	0.068952	0	0	0.0122271	0	0	0	0.00418796	0.00418796	0.0257144	0	0	0.005421	0	0
117	415.75	415,5-416	0	0.0372621	0.0197399	0.00594114	0.0260096	0	0.048898	0	0.00550308	0	0	0	0	0	0	0.00876112	0.0073922	0	0	0.00410678	0.00900753	0.00854209	0.00424367	0	0	0	0	0	0.00495551	0.00454483	0.0112252	0.00405202	0.00588638	0	0	0.004846	0	0.00733744	0	0	0.00468172	0	0.00832307	0.0229706	0.00498289	0	0
118	446.95	446-447,9	0.00411656	0.0345737	0.0135066	0.0086636	0.0423225	0.00594614	0.0500982	0	0.0109506	0.00425108	0.00640353	0	0	0	0.00551565	0.0108699	0.00939005	0	0	0	0.0103856	0.00987435	0	0	0	0	0	0	0.00511206	0	0.00882503	0.00492372	0.00519278	0	0.00449323	0.00621519	0	0.00788334	0.00443942	0	0.00473538	0	0.0104932	0.0280625	0.00492372	0.0053004	0
119	219.2	218,7-219,7	0	0.0936685	0.00802803	0	0.0445621	0.0398567	0.189306	0	0	0.00829677	0.0233463	0	0	0	0.0182939	0.0157629	0.0649083	0.0044611	0.00450996	0	0	0	0	0	0.00886357	0	0.0352588	0	0	0.0198966	0.00869255	0.0266151	0.0669214	0.00658171	0	0.0175512	0	0	0	0.0125087	0.0090639	0.0312082	0	0.00457837	0.0059856	0	0
120	460.5	460-461	0	0.014	0	0.00540979	0.0229955	0.00402226	0.0568729	0	0.00717148	0	0	0	0	0	0	0.00389754	0.0107728	0	0	0	0	0	0	0	0	0	0.00448997	0	0	0	0	0	0.018147	0	0	0	0	0	0	0	0	0	0	0.00497326	0	0	0
121	163.5	163-164	0	0.0314538	0	0.007343	0.0211439	0.0235797	0.157835	0	0	0	0.00613215	0	0	0	0.00562231	0.00682608	0.0502609	0	0	0	0	0	0	0	0.0035405	0	0.0220644	0	0	0.00501335	0.00386623	0.0136592	0.0576535	0	0	0.00959475	0	0	0	0	0.00388039	0.0245711	0	0	0.00379542	0	0
122	366.4	366-366,8	0	0.108759	0.00823167	0.00762466	0.0464734	0.0380789	0.197797	0	0	0	0.0166114	0	0	0.0048857	0.0172776	0.00944569	0.0570147	0	0	0	0.0065883	0	0	0	0.00892751	0.00424908	0.0456147	0	0	0.0194392	0.0103488	0.0215711	0.0691993	0.00470804	0.00475246	0.0215415	0	0	0.00495973	0.0161672	0.00577401	0.0321716	0	0.00571479	0.0101415	0	0
123	474.6	474,7-474,5	0	0.0976227	0.0185789	0.0240838	0.0223968	0.0067923	0.127811	0.0220195	0	0.00541608	0.0075914	0.00503873	0	0	0.00481676	0.0138954	0.0386451	0	0	0	0.00794655	0.0103882	0	0	0	0	0.0182904	0	0.00395108	0.00403987	0.00872345	0	0.0205767	0	0	0.00659253	0	0.0053051	0	0	0	0.0113649	0.00590442	0.0165812	0.00472797	0.00423964	0
124	166.5	166-167	0	0.088173	0	0.032277	0.0267758	0.0300559	0.15285	0.0106527	0	0	0.0206371	0	0	0.00553202	0.0104471	0.0146012	0.0578394	0.00395879	0.00624152	0	0	0	0	0	0	0	0.0300457	0	0.00527496	0.00579937	0.0104882	0.0294904	0.0752581	0.00610784	0.00772221	0.0199585	0.0070744	0.0044215	0	0.0181076	0.0125036	0.0455106	0	0.00717723	0.0073726	0	0
125	262.75	262-263,5	0	0.0324112	0	0	0.0342246	0.0327874	0.0885809	0	0	0	0.00550797	0	0	0.00434078	0.00438901	0.00429255	0.0259386	0	0	0	0	0	0	0	0.00483274	0	0.0142088	0	0	0.00954972	0.00411892	0.0105722	0.0355365	0	0	0.00872979	0	0	0	0	0	0.0159162	0	0	0	0	0
126	506.5	506-507	0	0.0829055	0	0.0338122	0.0196851	0.0223646	0.0976296	0.00653959	0	0	0.0223646	0.00504066	0	0.00395294	0.00742834	0.00558452	0.0288511	0	0.00713651	0.00440394	0.00453659	0	0	0	0	0	0.0290766	0.00448353	0.00852932	0.00732222	0.0115537	0.0252033	0.0540014	0.00663244	0.00696407	0.0190086	0.00718957	0.00500086	0	0.0163025	0.00705692	0.028745	0	0.0102007	0.00815791	0	0
127	318.75	318-319,5	0	0.0931837	0	0.00970874	0.0437208	0.0296425	0.171823	0.00395401	0	0	0.0160679	0	0	0.00576732	0.00974652	0.0110687	0.0530014	0	0.00537695	0.00619546	0	0	0	0	0	0	0.0312417	0	0	0.0186116	0.011925	0.0304988	0.0848602	0.00494881	0	0.0198078	0.00583028	0	0.00387846	0.0162064	0.00936874	0.0393135	0	0.00501177	0.00895319	0	0
128	509	508,5-509,5	0	0.0365468	0.0049952	0.00860755	0.0207992	0.0127279	0.0669978	0	0.0068296	0	0	0	0	0	0.00448722	0.0122199	0.0171022	0	0	0	0.00730936	0.0126432	0	0	0	0	0.00668849	0	0	0	0.00798668	0	0.0114861	0	0	0	0	0.00485409	0	0	0	0.00629339	0.0052492	0.0145058	0	0	0
129	467.4	467-467,8	0	0.0571808	0.0120786	0	0.0274489	0.0134324	0.140165	0	0.0105389	0	0	0	0	0	0	0.00937085	0.0265994	0	0	0	0.00615875	0.0064773	0	0	0	0	0.0138837	0	0	0.0210512	0.0118662	0	0.0333687	0	0	0.00799044	0	0.00472525	0	0	0	0.0075657	0.00440669	0.013459	0	0.00427396	0
130	506.5	506-507	0	0.0427729	0	0	0.0347769	0.0218952	0.138848	0.00384646	0	0	0.0086383	0	0	0.00502277	0.00812592	0.00826303	0.0407162	0	0	0	0.00462585	0	0	0	0.00493617	0	0.0216643	0	0	0.0125136	0.00597536	0.0165549	0.0555752	0	0	0.0107744	0	0	0	0.00420007	0.00605475	0.0237788	0	0	0.00654548	0	0
131	450.45	450,2-450,7	0	0.0507862	0	0	0.0407356	0.0240817	0.141397	0	0	0	0.00751469	0	0	0	0.00636765	0.0077193	0.0411696	0	0	0	0	0	0	0	0.00488579	0	0.0229533	0	0	0.0114394	0.00660946	0.0170693	0.0631619	0.00381315	0.00389995	0.0123509	0	0	0	0.0077131	0.00548101	0.025824	0	0	0.00641105	0	0
132	359	358-360	0	0.0961481	0	0.0384259	0.0300579	0.0274788	0.137951	0.00426748	0	0	0.019315	0.0061229	0	0.00439736	0.00935134	0.0111326	0.0433427	0	0.00671664	0	0	0	0	0	0.00419326	0	0.0297981	0.00517664	0.00794122	0.0103718	0.010947	0.0325627	0.0800616	0.00667953	0.00838652	0.0187583	0.00834941	0.00499109	0.00423037	0.0173297	0.0107615	0.0382774	0	0.00551061	0.00666098	0	0
133	506.5	506-507	0	0.0861605	0	0.0480419	0.0232603	0.0241448	0.112552	0.0139031	0	0	0.0188028	0.00560725	0	0.00479358	0.00880886	0.0062971	0.0323699	0	0.012205	0.00497046	0.00596101	0	0	0	0	0	0.0324937	0.00527116	0.00918032	0.00732303	0.011922	0.0271872	0.0610783	0.00686313	0.00645629	0.0188913	0.00707539	0.00481126	0	0.016468	0.00771217	0.0314501	0	0.00658011	0.0081367	0	0
134	191.5	191-192	0	0.0817227	0	0.0312969	0.0274626	0.0201619	0.0955177	0.00570192	0	0	0.0160022	0	0	0.00457002	0.00676307	0.00581511	0.0236141	0	0.00663573	0	0	0	0	0	0	0	0.0242791	0	0.00592829	0.00846091	0.00970599	0.0242084	0.0581228	0.00640935	0.00952206	0.0151674	0.00622542	0	0	0.0142902	0.00701774	0.0231755	0	0.00568777	0.00727242	0	0
135	452.65	452,3-453	0	0.0151931	0	0.00500259	0.0246424	0.00481731	0.0232343	0	0.00963463	0	0	0	0	0	0	0.00718891	0.00818943	0	0	0	0.00429853	0	0	0	0	0	0.00552138	0	0	0	0	0	0	0	0	0	0	0	0	0	0	0	0	0.0102275	0	0	0
136	101	100,5-101,5	0	0.0382622	0.00642556	0.00883272	0.00830858	0.00496962	0.0522975	0.00638674	0	0	0	0	0	0	0	0.0158601	0.0257799	0.0044843	0	0.00399899	0.0128511	0.00753208	0	0	0	0	0.0121134	0	0.00630909	0	0.0109293	0	0.00739619	0	0	0	0	0.00440665	0	0	0	0.00627026	0.00446489	0.0139965	0.00469784	0	0.00405723
137	485.45	485-485,9	0.00532905	0.0329048	0.00812045	0.00755653	0.0248971	0.0042576	0.0471437	0	0.0116732	0	0	0	0	0	0	0.0120679	0.00967123	0	0	0	0.00679524	0.00665426	0	0	0	0	0.00470874	0	0	0.00580838	0.00690802	0	0.011081	0	0	0	0	0.00530085	0	0	0	0	0.0063723	0.0165511	0	0.00442677	0.00532905
138	512.25	512-512,5	0	0.0102268	0	0.00495087	0.00523425	0.00462581	0.0587936	0	0	0	0	0	0	0	0	0	0.0191867	0	0	0	0	0	0	0	0	0	0.00387568	0	0	0.00559265	0	0	0.0123772	0	0	0	0	0	0	0	0	0.00680119	0	0	0	0	0
139	517.5	517,2-517,8	0	0.0202373	0	0.00533639	0.00751565	0.00725488	0.0838642	0.00396737	0	0	0	0	0	0	0	0	0.0195295	0	0	0	0.00454478	0	0	0	0	0	0.00844695	0	0	0.00643533	0	0	0.0273432	0	0	0	0	0	0	0	0	0.011483	0	0	0	0	0
140	91.25	91-91,5	0	0	0	0	0.0268651	0	0.0164614	0.0277211	0	0	0	0	0	0	0	0	0	0	0	0.0223217	0	0	0	0	0	0	0	0	0	0	0	0	0	0	0	0	0	0	0	0	0	0	0	0	0	0	0
141	277.15	276,8-277,5	0	0.0173999	0.0105271	0	0.00996132	0.0280012	0.157471	0.00441489	0	0.00689131	0.00955322	0	0	0	0.00793938	0.0100912	0.0627452	0	0	0	0.00955322	0	0	0	0.00451691	0.00415519	0.0183181	0	0.00389549	0	0.00563918	0.0195795	0.0892438	0	0	0.0112227	0	0	0	0.010963	0.00716028	0.0491203	0	0	0.00509196	0	0
142	353.75	352,5-355	0	0	0.0103066	0	0.00563882	0.0164343	0.184641	0	0	0	0	0	0	0	0	0	0.0175125	0.00841135	0	0	0	0	0	0	0	0	0.0113513	0	0	0.00504279	0	0.0108825	0.126284	0	0	0	0	0	0	0	0	0.014827	0.00366322	0	0	0	0
143	450.45	450,2-450,7	0	0.0269128	0.00525156	0.00412027	0.0392379	0	0.0511819	0	0.0102411	0	0	0	0	0	0	0.00815719	0.011039	0	0	0	0.00571599	0.0053111	0	0	0	0	0.00520393	0	0	0.00582316	0.00557309	0	0.0123013	0	0	0	0	0.00385829	0	0	0	0.00585889	0.00382257	0.0107175	0	0	0
144	96	95,5-96,5	0	0	0.0068526	0	0.0100825	0	0.0227838	0	0.00493213	0	0	0	0	0	0	0	0.00447383	0.0061106	0	0	0.00423377	0	0	0	0	0	0.00707084	0	0	0	0	0	0.0134651	0	0	0.00770372	0	0	0	0.0046266	0.0058269	0.018179	0	0	0.00587054	0	0
145	132.5	132-133	0	0	0	0	0.00866695	0.0038395	0.0334928	0	0.00496965	0	0.00374221	0	0	0	0	0	0.00415385	0.00394429	0	0	0.00602495	0	0	0	0	0	0	0	0	0	0	0	0.0121921	0	0	0	0	0	0	0	0	0.00866695	0	0	0	0	0
146	494.85	494,5-495,2	0	0	0.0189382	0.00594295	0.00879556	0	0.0273376	0	0	0	0.0149762	0	0.009271	0	0	0	0.010935	0	0	0	0.00657686	0	0	0	0	0	0	0.00982567	0.00546751	0	0.00935024	0.00776545	0.046038	0	0	0.00895404	0	0	0	0.00578447	0	0.0220285	0	0.00903328	0.0105388	0	0
147	472.1	471,7-472,5	0	0	0	0	0.0445772	0	0.0130356	0	0.00860533	0	0	0	0	0	0	0	0.00467105	0	0	0	0	0	0	0	0	0	0	0	0	0	0	0	0.0181497	0	0	0	0	0	0	0	0	0.0149329	0	0	0	0	0
148	494.85	494,5-495,2	0	0	0.0157002	0	0.0106989	0.00584843	0.0801838	0.00413103	0	0	0.00652146	0	0	0	0	0	0.0247282	0	0	0	0.00681156	0	0	0	0	0	0.00811121	0	0	0.00718289	0.00591805	0	0.0302633	0	0	0.0048969	0	0	0	0.0057788	0	0.0168723	0	0	0	0	0
[truncated: 172 more columns]
