# Supplementary material for: Sediment Bacterial Communities Reflect the History of a Sea Basin
Source: PLoS One. 2013 Jan 23;8(1):e54326. doi: 10.1371/journal.pone.0054326 (PMC3553170; doi:10.1371/journal.pone.0054326)
Supplement: Table S2 — Concentrations of chemical parameters. (XLS) [file pone.0054326.s009.xls]

## Sheet: Sheet1
Table S2. Concentrations of chemical parameters.
	As	Be	Bi	Cd	Co	Cr
	mg/kg	mg/kg	mg/kg	mg/kg	mg/kg	mg/kg	Cu	Mo	Ni	Pb	Rb	Sb	Th	Tl	U	V	Zn	Al	Ba	Ca	Fe	K	Li	Mg	Mn	Na	P	S	Sr	Ti	C	N
Sample and depth (cm)	307M	307M	307M	307M	307M	307M	mg/kg	mg/kg	mg/kg	mg/kg	mg/kg	mg/kg	mg/kg	mg/kg	mg/kg	mg/kg	mg/kg	mg/kg	mg/kg	mg/kg	mg/kg	mg/kg	mg/kg	mg/kg	mg/kg	mg/kg	mg/kg	mg/kg	mg/kg	mg/kg	%	%
MGML-2004-1-1 40-41	8.14	2.61	0.34	0.43	16.9	75.5	307M	307M	307M	307M	307M	307M	307M	307M	307M	307M	307M	307P	307P	307P	307P	307P	307P	307P	307P	307P	307P	307P	307P	307P	+ 820L	+ 820L
MGML-2004-1-1 43-44	9.82	2.75	0.31	0.2	19.3	71.2	25	7.6	31.5	25.6	146	0.92	15.8	0.65	4.47	103	106	64600	491	8550	42500	30700	39.3	12100	805	16100	767	12400	144	3230	2.33	0.398
MGML-2004-1-1 50-51	8.06	2.23	0.33	<0.1	17.2	77.2	46.3	23.1	31.8	21.2	136	1.44	14.2	0.8	5.7	101	107	61000	460	7750	45500	28500	36.2	11600	795	16000	772	17100	134	2920	3.14	0.483
MGML-2004-1-1 67-68	9.01	2.82	0.37	0.18	17.2	83.3	26.2	4.06	32.6	22.6	147	0.72	16.8	0.79	4.89	110	113	66200	496	9140	40800	30800	41.7	12900	866	15700	809	9550	144	3400	2.38	0.418
MGML-2004-1-1 80-81	7.56	2.26	0.3	0.17	17	71.8	27.7	4.9	34.4	24.4	158	0.56	16.8	0.89	4.78	115	117	67900	498	8390	41900	31100	42	13300	737	15900	803	9850	140	3310	2.39	0.395
MGML-2004-1-1 88.5-89.5	6.75	2.07	0.3	0.1	16.1	75.4	32.2	10.8	31.7	19.6	140	0.71	14.7	0.8	5.5	104	106	64600	492	8200	40900	29900	39.3	12400	653	16000	740	11300	139	3080	2.73	0.44
MGML-2004-1-1 90.5-91.5	8.55	2.1	0.28	0.14	16.8	69.1	29.4	8.43	32.1	20.2	145	0.71	15.4	0.69	5.64	108	108	65400	487	8060	38600	30200	39.1	12700	662	16400	800	9150	138	3020	3.01	0.463
MGML-2004-1-1 95.5-96.4	7.13	2.64	0.25	0.39	14.7	70.8	30	18.9	29.3	18.1	133	0.88	14.1	0.69	6.2	103	101	61300	459	7750	42500	28900	37.9	11700	640	16100	787	14700	134	2840	3.53	0.509
MGML-2004-1-2 101-102	8.21	2.85	0.34	0.2	16.9	81.8	30.6	17.4	32.1	19.3	138	0.76	14.9	0.79	6.83	105	106	62400	480	7660	36300	29000	37.7	11900	598	16500	811	9360	133	2820	3.48	0.509
MGML-2004-1-2 118.5-119.5	8.66	2.09	0.3	0.24	15.5	73.9	59.5	5.7	35.6	21.4	155	0.75	17.1	0.85	5.11	116	113	66100	500	8520	40800	30900	41	12900	762	15800	791	9520	141	3250	2.42	0.406
MGML-2004-1-2 132-133	9.85	2.05	0.29	0.19	18.4	71.6	30.6	11	33.1	20	142	1.07	15.8	0.79	6.15	109	107	64100	481	8300	41200	30300	38.9	12100	748	15800	781	12200	137	3090	2.84	0.433
MGML-2004-1-2 174-175	10.4	3.05	0.31	0.33	19.8	82.3	29.8	13.9	33.7	39.9	138	0.79	14.9	0.78	5.76	103	105	64000	492	8140	43100	29900	40.1	12400	690	16000	787	13400	138	3160	3.07	0.451
MGML-2004-1-2 214.5-215.5	7.02	2.43	0.35	0.28	16.6	82.1	32.1	5.37	35.4	48.1	156	0.58	16.7	0.86	4.9	115	119	68200	510	8570	44300	31500	43.1	13400	776	15500	812	12300	138	3430	2.23	0.372
MGML-2004-1-3 300.5-301.5	7.07	3.08	0.28	0.52	15.9	84	34.9	6.01	36.7	31.3	158	0.6	17	0.97	5.49	116	123	70000	571	8730	40400	32000	45.4	13700	769	16100	789	7980	144	3400	2.39	0.38
MGML-2004-1-3 329.5-330.5	8.43	2.86	0.35	0.25	20.9	95.2	35.5	7.43	35.3	24.6	158	0.52	17.3	0.93	5.32	119	119	71200	563	9310	40000	32700	45.7	13500	673	15700	775	7160	148	3520	1.86	0.302
MGML-2004-1-4 408-409	8.52	2.39	0.33	0.17	19.6	92.7	43	12.3	40.7	26.9	180	0.81	19.2	1.02	6.82	141	133	75100	641	9720	44300	34000	51.1	15300	745	16400	796	8140	156	3920	1.93	0.3
MGML-2004-1-4 421-422	8.61	2.81	0.39	0.15	19.6	95	42.5	8.3	41.3	24.3	169	0.66	18.4	0.98	7.26	131	126	75000	654	9610	48000	33700	52.5	15600	807	16000	748	10700	151	4000	1.75	0.278
MGML-2004-1-4 464-465	6.76	2.04	0.35	0.17	19	85.8	40.4	6.42	41.6	25.4	176	0.64	18.4	1.05	7.37	139	130	75900	653	9430	46400	34300	54.4	15700	803	16200	755	8770	152	4020	1.61	0.247
MGML-2004-1-4 471-472	10.5	2.94	0.39	0.15	19.9	97.8	36.1	4.93	38.1	26.6	161	0.46	17.3	0.91	5.2	122	118	75700	677	9430	46600	33800	54.1	15500	814	15500	758	8650	149	4030	1.53	0.228
MGML-2004-1-4 494-495	8.32	3.12	0.35	0.14	18.7	91.3	46.8	11.6	44.2	29.3	176	2.23	18.7	1.04	6.59	135	135	73200	653	9300	49000	32700	50.8	15100	863	15400	759	13100	146	3790	1.83	0.274
MGML-2004-1-4 533-534	6.55	2.2	0.33	0.18	18.3	83.9	44.4	5.24	38.8	25	171	0.83	18.6	0.92	5.55	131	126	74300	622	9160	46300	33700	51	15200	862	15000	750	9730	146	3980	1.43	0.229
							42.1	9.04	37.5	26.9	156	0.79	16.4	0.96	5.02	122	115	72700	624	8990	49800	32700	49.3	14700	1020	14600	733	13900	143	3930	1.75	0.256
