# Supplementary material for: Sediment Bacterial Communities Reflect the History of a Sea Basin
Source: PLoS One. 2013 Jan 23;8(1):e54326. doi: 10.1371/journal.pone.0054326 (PMC3553170; doi:10.1371/journal.pone.0054326)
Supplement: Table S4 — Correlations between chemical variables. (XLS) [file pone.0054326.s011.xls]

## Sheet: Sheet1
Table S4. Correlations between chemical variables.
	Depth (cm)	As	Be	Bi	Cd	Co	Cr	Cu	Mo	Ni	Pb	Rb	Sb	Th	Tl	U	V	Zn	Al	Ba	Ca	Fe	K	Li	Mg	Mn	Na	P	S	Sr	Ti	C	N
Depth (cm)	1
As	-0.0964	1
Be	0.2548	0.3879	1
Bi	0.4347	0.1895	0.3748	1
Cd	-0.1192	-0.023	0.3578	-0.3595	1
Co	0.5771	0.4731	0.381	0.514	-0.1961	1
Cr	0.7978	0.1436	0.5395	0.7348	-0.1018	0.7047	1
Cu	0.4462	0.0586	0.4358	0.3408	-0.1372	0.3752	0.5017	1
Mo	-0.1897	0.1427	-0.2108	-0.4924	0.0857	-0.0254	-0.3872	0.0216	1
Ni	0.8479	0.1607	0.4166	0.6608	-0.1229	0.7113	0.9586	0.5576	-0.2608	1
Pb	0.1649	0.5469	0.3299	0.0853	0.2884	0.5041	0.2196	-0.0908	-0.2488	0.2438	1
Rb	0.7654	0.1113	0.5657	0.7363	-0.0669	0.6931	0.9914	0.4805	-0.4058	0.9346	0.2263	1
Sb	0.0992	0.4297	0.0747	0.1573	-0.1421	0.1377	0.0764	0.2526	0.4766	0.1793	-0.1223	0.0189	1
Th	0.714	0.0885	0.5262	0.7013	-0.0712	0.6041	0.9616	0.464	-0.5021	0.896	0.1881	0.9677	-0.0068	1
Tl	0.7698	0.0883	0.4535	0.6174	-0.0523	0.6351	0.8887	0.5039	-0.231	0.9162	0.2194	0.8806	0.051	0.8217	1
U	0.4129	0.0667	-0.0561	0.0023	-0.1093	0.3089	0.3911	0.2572	0.444	0.5171	-0.202	0.3648	0.2507	0.3141	0.4541	1
V	0.8206	0.0715	0.4718	0.6545	-0.1261	0.6915	0.9745	0.5124	-0.2852	0.9467	0.1435	0.9753	0.0584	0.9425	0.8938	0.5084	1
Zn	0.7461	0.1865	0.5691	0.7009	-0.0591	0.7187	0.9727	0.4357	-0.3407	0.9359	0.291	0.9752	0.0982	0.9428	0.9102	0.4021	0.9526	1
Al	0.8906	-0.0811	0.3555	0.6321	-0.1017	0.6623	0.9377	0.3831	-0.4331	0.9143	0.2134	0.9336	-0.1142	0.9006	0.8676	0.357	0.9339	0.9041	1
Ba	0.9358	-0.1132	0.2385	0.5714	-0.1318	0.6629	0.89	0.4291	-0.2501	0.9227	0.1346	0.8715	0.0322	0.8248	0.8488	0.4793	0.9034	0.8535	0.9652	1
Ca	0.7367	-0.0681	0.266	0.587	-0.0796	0.6195	0.8684	0.3184	-0.467	0.8266	0.1481	0.8617	-0.0788	0.904	0.7653	0.3037	0.8639	0.8458	0.9099	0.8699	1
Fe	0.7838	0.3129	0.1789	0.5209	-0.2869	0.7865	0.6588	0.3963	-0.0444	0.7162	0.2925	0.5954	0.2879	0.5178	0.6046	0.2786	0.6281	0.5919	0.6784	0.7378	0.5796	1
K	0.8634	-0.0734	0.3766	0.6292	-0.0504	0.6388	0.9333	0.3803	-0.4771	0.8958	0.2216	0.9363	-0.1444	0.9224	0.8365	0.3327	0.9332	0.8949	0.9896	0.9402	0.928	0.644	1
Li	0.9197	-0.0605	0.2898	0.6161	-0.1589	0.6833	0.9156	0.396	-0.3587	0.9194	0.1927	0.9001	-0.0586	0.8652	0.8539	0.4233	0.9212	0.8766	0.9861	0.9845	0.896	0.7347	0.9702	1
Mg	0.8969	-0.0302	0.3289	0.6473	-0.2041	0.7092	0.9408	0.4192	-0.3887	0.933	0.2055	0.9281	-0.0678	0.8892	0.8657	0.4081	0.9387	0.9028	0.9892	0.9702	0.8875	0.727	0.9686	0.99	1
Mn	0.5493	0.0676	0.1197	0.5717	-0.2996	0.4314	0.4831	0.2873	-0.3991	0.4788	0.1815	0.4377	0.2004	0.486	0.4004	-0.1666	0.4274	0.4324	0.5008	0.4965	0.548	0.6995	0.5043	0.5205	0.5187	1
Na	-0.493	-0.0574	-0.1873	-0.2196	0.1649	-0.1522	-0.2244	-0.2115	0.3934	-0.2177	-0.2485	-0.1797	-0.116	-0.2162	-0.1986	0.4159	-0.1666	-0.164	-0.2931	-0.2623	-0.2276	-0.5195	-0.2871	-0.2976	-0.2879	-0.7233	1
P	-0.5846	0.2514	0.1279	-0.168	0.2141	-0.1927	-0.244	-0.3042	-0.0614	-0.3405	0.2663	-0.198	-0.1801	-0.1176	-0.2828	-0.2544	-0.2573	-0.1494	-0.3821	-0.4988	-0.2729	-0.5829	-0.3508	-0.4346	-0.3954	-0.3146	0.3692	1
S	-0.1949	0.4899	-0.2272	-0.2665	-0.1154	0.0776	-0.4281	-0.0667	0.5796	-0.3201	0.1188	-0.4945	0.5232	-0.5609	-0.3793	-0.0687	-0.4478	-0.4454	-0.4837	-0.3629	-0.5062	0.3013	-0.5134	-0.4053	-0.4204	0.1257	-0.2113	-0.1895	1
Sr	0.6753	-0.1452	0.258	0.5944	-0.0443	0.6111	0.847	0.3313	-0.3502	0.7983	0.0443	0.8616	-0.1148	0.8666	0.7433	0.3901	0.8639	0.8235	0.8838	0.857	0.9519	0.4978	0.904	0.8657	0.8584	0.3833	-0.0015	-0.2879	-0.5651	1
Ti	0.8944	-0.0285	0.317	0.6398	-0.1646	0.7061	0.909	0.3892	-0.4409	0.891	0.2321	0.8949	-0.0784	0.8826	0.8177	0.3001	0.9016	0.8616	0.9762	0.9499	0.9257	0.7628	0.9729	0.9776	0.9753	0.6384	-0.401	-0.4236	-0.3717	0.8704	1
C	-0.8177	0.0396	-0.4423	-0.6781	0.0631	-0.5956	-0.872	-0.3875	0.6087	-0.8126	-0.2376	-0.8636	0.107	-0.8674	-0.7527	-0.0742	-0.8229	-0.8169	-0.9256	-0.8569	-0.8883	-0.6796	-0.9377	-0.899	-0.8992	-0.6594	0.5121	0.4277	0.4169	-0.811	-0.9488	1
N	-0.9239	0.0574	-0.387	-0.6254	0.0717	-0.6185	-0.8859	-0.4109	0.461	-0.864	-0.2182	-0.8706	0.0408	-0.8465	-0.7964	-0.22	-0.865	-0.8264	-0.9593	-0.9308	-0.8672	-0.7497	-0.9583	-0.9529	-0.9412	-0.6213	0.5003	0.5024	0.3561	-0.8047	-0.9709	0.9713	1
