# Supplementary material for: Sediment Bacterial Communities Reflect the History of a Sea Basin
Source: PLoS One. 2013 Jan 23;8(1):e54326. doi: 10.1371/journal.pone.0054326 (PMC3553170; doi:10.1371/journal.pone.0054326)
Supplement: Table S5 — A priori groups analysed with generalized discriminant analysis. (XLS) [file pone.0054326.s012.xls]

## Sheet: Sheet1
Table S5. A priori groups analysed with generalized discriminant analysis.
Runs	Average depth (cm)	Depth (cm)	Sea phase	Depth class	Sediment composition
110	18.25	18-18,5	Late Litorina Sea	1	1
83	19.25	19-19,5	Late Litorina Sea	1	3
59	21.5	21-22	Late Litorina Sea	1	1
87	23.75	23,5-24	Late Litorina Sea	1	1
32	27.5	27-28	Late Litorina Sea	1	1
35	32.2	31,7-32,7	Late Litorina Sea	1	3
60	34.5	34-35	Late Litorina Sea	1	3
30	36.5	36-37	Late Litorina Sea	1	3
51	38.1	37,7-38,5	Late Litorina Sea	1	3
10	40.5	40-41	Late Litorina Sea	1	3
55	41.5	41-42	Late Litorina Sea	1	3
63	43.4	43-43,8	Late Litorina Sea	1	1
5	50.5	50-51	Late Litorina Sea	1	2
18	50.5	50-51	Late Litorina Sea	1	2
105	53.95	53,8-54,1	Late Litorina Sea	1	1
106	54.5	54,3-54,7	Late Litorina Sea	1	1
88	57.5	57-58	Late Litorina Sea	1	3
68	60.5	60-61	Late Litorina Sea	1	1
7	67.25	67-67,5	Late Litorina Sea	1	2
11	67.25	67-67,5	Late Litorina Sea	1	2
34	69.5	69-70	Late Litorina Sea	1	3
73	71.5	71-72	Late Litorina Sea	1	3
44	76.5	76-77	Late Litorina Sea	1	1
19	80	79,5-80,50	Late Litorina Sea	1	3
61	80	79,5-80,5	Late Litorina Sea	1	3
78	82.5	82-83	Late Litorina Sea	1	1
38	85.25	85-85,5	Late Litorina Sea	1	1
111	85.25	85-85,5	Late Litorina Sea	1	1
46	87	86,5-87,5	Late Litorina Sea	1	2
12	88.5	88-89	Late Litorina Sea	1	2
140	91.25	91-91,5	Late Litorina Sea	1	1
144	96	95,5-96,5	Late Litorina Sea	1	1
93	101	100,5-101,5	Late Litorina Sea	2	1
136	101	100,5-101,5	Late Litorina Sea	2	1
64	108.5	108-109	Late Litorina Sea	2	3
79	112.8	112,3-113,3	Late Litorina Sea	2	1
69	114.8	114-115,6	Late Litorina Sea	2	3
1	119	118,5-119,5	Late Litorina Sea	2	3
20	119	118,5-119,5	Late Litorina Sea	2	3
89	124	123,5-124,5	Late Litorina Sea	2	1
74	125.5	125-126	Late Litorina Sea	2	1
84	129.5	129-130	Late Litorina Sea	2	3
145	132.5	132-133	Late Litorina Sea	2	1
3	134.5	134-135	Late Litorina Sea	2	1
13	134.5	134-135	Late Litorina Sea	2	1
39	147.45	147-147,9	Late Litorina Sea	2	2
94	153	152,7-153,3	Late Litorina Sea	2	1
31	157	156,5-157,5	Late Litorina Sea	2	1
99	160.5	160-161	Late Litorina Sea	2	3
92	163.5	163-164	Late Litorina Sea	2	1
121	163.5	163-164	Late Litorina Sea	2	1
56	166.5	166-167	Late Litorina Sea	2	1
124	166.5	166-167	Late Litorina Sea	2	1
26	170.5	170-171	Late Litorina Sea	2	1
2	174.5	174-175	Late Litorina Sea	2	3
21	174.5	174-175	Late Litorina Sea	2	3
70	177.5	177-178	Late Litorina Sea	2	3
98	179.1	178,8-179,4	Late Litorina Sea	2	1
115	179.1	178,8-179,4	Late Litorina Sea	2	1
33	186.5	186-187	Late Litorina Sea	2	3
116	186.5	186-187	Late Litorina Sea	2	3
102	191.5	191-192	Late Litorina Sea	2	3
134	191.5	191-192	Late Litorina Sea	2	3
58	195	194-196	Late Litorina Sea	2	3
53	198.5	198-199	Late Litorina Sea	2	1
40	203.5	202-205	Late Litorina Sea	3	3
45	203.5	202-205	Late Litorina Sea	3	3
65	213.8	213,6-214	Late Litorina Sea	3	1
14	215.25	215-215,5	Late Litorina Sea	3	1
97	219.2	218,7-219,7	Late Litorina Sea	3	3
119	219.2	218,7-219,7	Late Litorina Sea	3	3
22	222	221,5-222,5	Late Litorina Sea	3	3
41	234.5	234-235	Late Litorina Sea	3	2
28	243	242-244	Late Litorina Sea	3	2
80	249.95	249,5-250,4	Late Litorina Sea	3	3
75	253.4	253-253,8	Late Litorina Sea	3	3
27	256	255-257	Late Litorina Sea	3	3
37	261.45	259,6-263,3	Late Litorina Sea	3	3
125	262.75	262-263,5	Late Litorina Sea	3	3
71	273.7	272,9-274,5	Late Litorina Sea	3	3
141	277.15	276,8-277,5	Late Litorina Sea	3	1
25	279.85	279-280,7	Late Litorina Sea	3	3
36	282.5	282-283	Late Litorina Sea	3	3
76	287.75	287,5-288	Late Litorina Sea	3	3
67	291.8	290,8-292,8	Late Litorina Sea	3	3
101	297.5	297-298	Late Litorina Sea	3	3
23	301.35	300,2-302,5	Late Litorina Sea	4	3
48	305.75	305,5-306	Late Litorina Sea	4	3
91	318.75	318-319,5	Litorina Sea	4	1
127	318.75	318-319,5	Litorina Sea	4	1
86	323.95	322,4-325,5	Litorina Sea	4	1
4	329.75	329-330,5	Litorina Sea	4	2
15	329.75	329-330,5	Litorina Sea	4	2
96	345	344-346	Litorina Sea	4	2
49	350.65	350,1-351,2	Litorina Sea	4	3
142	353.75	352,5-355	Litorina Sea	4	2
81	359	358-360	Litorina Sea	4	2
132	359	358-360	Litorina Sea	4	2
66	362.65	362,1-363,2	Litorina Sea	4	2
47	366.4	366-366,8	Litorina Sea	4	1
122	366.4	366-366,8	Litorina Sea	4	1
50	370.8	370,3-371,3	Litorina Sea	4	2
100	374.8	373,8-375,8	Litorina Sea	4	3
95	383	382-384	Litorina Sea	4	2
90	388.15	387,9-388,4	Litorina Sea	4	1
85	389.25	379,8-398,7	Litorina Sea	4	3
114	393.7	393-394,4	Litorina Sea	4	2
29	403.75	403,5-404	Litorina Sea	5	1
54	406.5	406-407	Litorina Sea	5	3
8	408.75	408,5-409	Litorina Sea	5	1
16	408.75	408,5-409	Litorina Sea	5	1
42	411.5	410,9-412,1	Litorina Sea	5	2
109	411.5	410,9-412,1	Litorina Sea	5	2
117	415.75	415,5-416	Litorina Sea	5	1
6	421.5	421-422	Litorina Sea	5	1
24	421.5	421-422	Litorina Sea	5	1
62	432.6	432,1-433,1	Early Litorina	5	1
104	439.05	437,9-440,2	Early Litorina	5	3
118	446.95	446-447,9	Early Litorina	5	2
131	450.45	450,2-450,7	Early Litorina	5	1
143	450.45	450,2-450,7	Early Litorina	5	1
135	452.65	452,3-453	Early Litorina	5	3
113	455.2	454,2-456,2	Early Litorina	5	2
120	460.5	460-461	Early Litorina	5	3
108	464.5	464-465	Early Litorina	5	2
129	467.4	467-467,8	Early Litorina	5	2
9	469.75	469,5-470	Early Litorina	5	1
17	469.75	469,5-470	Early Litorina	5	1
147	472.1	471,7-472,5	Early Litorina	5	1
123	474.6	474,7-474,5	Early Litorina	5	1
57	479.5	479-480	Early Litorina	5	1
137	485.45	485-485,9	Early Litorina	5	3
107	490.25	490-490,5	Early Litorina	5	1
146	494.85	494,5-495,2	Early Litorina	5	1
148	494.85	494,5-495,2	Early Litorina	5	1
82	497.75	497,5-498	Early Litorina	5	3
77	500.75	500,5-501	Early Litorina	6	1
112	502.75	502,5-503	Early Litorina	6	3
126	506.5	506-507	Early Litorina	6	1
130	506.5	506-507	Early Litorina	6	1
133	506.5	506-507	Early Litorina	6	1
128	509	508,5-509,5	Early Litorina	6	2
138	512.25	512-512,5	Early Litorina	6	1
43	513.5	513-514	Early Litorina	6	3
139	517.5	517,2-517,8	Early Litorina	6	3
72	521.05	520,7-521,4	Early Litorina	6	1
103	527.5	527-528	Early Litorina	6	1
52	533.5	533-534	Early Litorina	6	1
